# Supplementary material for: Knowledge, Attitudes, and Practices Related to Mold Remediation Following Hurricane Ida in Southeast Louisiana
Source: Int J Environ Res Public Health. 2024 Oct 25;21(11):1412. doi: 10.3390/ijerph21111412 (PMC11594125; doi:10.3390/ijerph21111412)
Supplement: Supplementary file 1 [file ijerph-21-01412-s001.zip]

Archive with 1 entries (1 files):
- ijerph-3070063-supplementary.pdf
